# Supplementary material for: Sequence Analysis and FISH Mapping of Four Satellite DNA Families among Cervidae
Source: Genes (Basel). 2020 May 24;11(5):584. doi: 10.3390/genes11050584 (PMC7288315; doi:10.3390/genes11050584)
Supplement: Supplementary file 1 [file genes-11-00584-s001.zip]

Archive with 8 entries (8 files):
- Supplementary_Figure_S1.pdf
- Supplementary_Figure_S2.pdf
- Supplementary_Figure_S3.pdf
- Supplementary_Figure_S4.pdf
- Supplementary_Figure_S5.pdf
- Supplementary_Figure_S6.TIF
- Supplementary_Figure_S7.pdf
- Supplementary_Figure_S8.pdf
